# Supplementary material for: Estimating district HIV prevalence in Zambia using small-area estimation methods (SAE)
Source: Popul Health Metr. 2022 Feb 19;20:8. doi: 10.1186/s12963-022-00286-3 (PMC8858531; doi:10.1186/s12963-022-00286-3)
Supplement: Supplementary file 3 — Additional file 3. Direct and modeled HIV estimates with confidence intervals. [file 12963_2022_286_MOESM3_ESM.xlsx]

## Sheet: Sheet1
Appendix 3: Direct and modeled HIV estimates with confidence intervals
District	Direct Prevalence Estimates	SAE Prevalence Estimates
Chibombo	10.41	10.4389
	(7.34 - 13.48)	(8.14 - 13.29)
Kabwe	13.7	14.2002
	(9.74 - 17.66)	(11.18 - 17.88)
Kapiri Mposhi	16.64	15.8251
	(12.75 - 20.53)	(13.06 - 19.05)
Mkushi	14.67	13.8681
	(10.12 - 19.22)	10.78 - 17.67)
Mumbwa	11.66	11.7262
	(7.35 - 15.97)	(8.73 - 15.58)
Serenje	11.54	11.3615
	(7.11 - 15.97)	(8.33 - 15.31)
Chililabombwe	8.27	10.0857
	(4.65 - 11.89)	(7.15 - 14.04)
Chingola	16.36	16.2124
	(12.79 - 19.92)	(13.54 - 19.29)
Kalulushi	18.71	17.4803
	(11.96 - 25.46)	(13.25 - 22.71)
Kitwe	14.16	14.2649
	(11.81 - 16.51)	(12.39 - 16.38)
Luanshya	15.94	15.9758
	(11.47 - 20.41)	(12.73 - 19.87)
Lufwanyama	8.59	9.41273
	(3.68 - 13.50)	(6.24 - 13.97)
Masaiti	12.33	12.2267
	(7.18 - 17.48)	(8.85 - 16.66)
Mpongwe	12.66	11.9603
	(5.77 - 19.55)	(8.09 - 17.34)
Mufulira	15.96	15.7002
	(11.76 - 2016)	(12.66 - 19.3)
Ndola	13.99	14.0573
	(11.67 - 16.31)	(12.19 - 16.15)
Chadiza	0.88	7.95984
	(0 - 2.6)	(4.3 - 14.27)
Chipata	9.58	9.57104
	(7.35 - 11.81)	(7.8 - 11.69)
Katete	12.71	11.9171
	(8.99 - 16.42)	(9.32 - 15.11)
Lundazi	2.09	4.25323
	(0.51 - 3.67)	(2.57 - 6.96)
Mambwe	10.49	8.66295
	(2.33 - 18.65)	(5.25 - 13.97)
Nyimba	6.42	7.7719
	(2.89 - 9.95)	(5.15 - 11.56)
Petauke	12.26	11.679
	(8.70 - 15.18)	(9.16 - 14.78)
Chiengi	7.64	9.2566
	(2.99 - 12.29)	(6 - 14.02)
Kawambwa	8.89	9.19322
	(4.15 - 13.63)	(6.2 - 13.42)
Mansa	10.84	10.9152
	(6.21 - 15.47)	(7.78 - 15.1)
Milenge	8.33	8.65659
	(0 - 19.78)	(4.75 - 15.27)
Mwense	10.61	9.90838
	(5.58 - 15.64)	(6.86 - 14.1)
Nchelenge	10.09	9.923
	(6.16 - 14.02)	(7.23 - 13.47)
Samfya	10.44	9.55498
	(6.25 - 14.62)	(6.89 - 13.11)
Chongwe	12.37	12.627
	(7.66 - 17.08)	(9.33 - 16.88)
Kafue	17.41	17.077
	(13.88 - 20.94)	(14.45 - 20.07)
Luangwa	10.42	10.5537
	(1.89 - 18.94)	(6.45 - 16.8)
Lusaka	16.52	16.5354
	(15.06 - 17.98)	(15.34 - 17.8)
Chama	5.16	5.04846
	(2.33 - 7.99)	(3.32 - 7.61)
Chinsali	5.59	5.76145
	(3.08 - 8.1)	(4 - 8.23)
Isoka	5.73	6.37769
	(2.32 - 9.14)	(4.13 - 9.73)
Mafinga	3.29	4.55039
	(0.81 - 5.77)	(2.72 - 7.51)
Mpika	5.65	6.44535
	(3.59 - 7.71)	(4.73 - 8.72)
Nakonde	8.89	8.70749
	(5.65 - 12.13)	6.43 - 11.68)
Chilubi	5.58	7.53853
	(0.76 - 10.4)	(4.52 - 12.32)
Kaputa	9.97	9.46852
	(5.86 - 14.08)	(6.82 - 13.01)
Kasama	14.05	13.2722
	(10.44 -17.66)	(10.7 - 16.35)
Luwingu	6.6	7.52613
	(3.39 - 9.81)	(5.17 - 10.84)
Mbala	9.5	9.03125
	(5.41 -13.59)	(6.41 - 12.58)
Mporokoso	10.64	10.241
	5.61 - 15.67)	(7.11 - 14.53)
Mpulungu	8.41	8.6801
	(3.09 - 13.73)	(5.51 - 13.41)
Mungwi	5.59	6.58874
	(2.19 - 8.99	(4.26 - 10.06)
Chavuma	3.78	5.67813
	(0 - 8.99)	(2.94 - 10.69)
Ikelenge	13.55	9.70133
	(4.69 - 22.41)	(6.12 - 15.04)
Kabompo	3.05	4.75595
	(1.09 - 5.01)	(3 - 7.46)
Kasempa	8.15	9.13236
	(4.11 - 12.19)	(6.22 - 13.21)
Mufumbwe	6.69	7.01747
	(3.12 - 10.26)	(4.69 - 10.37)
Mwinilunga	5.05	6.05715
	(2.62 - 7.48)	(4.16 - 8.75)
Solwezi	9.78	9.49163
	(7.45 - 12.11)	(7.71 - 11.64)
Zambezi	3.83	4.96368
	(1.16 - 6.49)	(3.01 - 8.07)
Choma	18	17.2217
	(14.06 - 21.94)	(14.4 - 20.47)
Gwembe	1.8	7.68605
	(0 - 4.3)	(4.26 - 13.47)
Itezhi-tezhi	19.6	17.1095
	(9.28 - 29.92)	(11.84 - 24.09)
Kalomo	9.2	9.71175
	(5.86 - 12.54)	(7.21 - 12.97)
Kazungula	8.99	9.53894
	(4.23 - 13.75)	(6.47 - 13.85)
Livingstone	14.04	14.8693
	(9.51 - 18.57)	(11.39 - 19.19)
Mazabuka	19.51	18.6964
	(14.85 - 24.17)	(15.41 - 22.49)
Monze	13.85	13.6153
	(9.09 - 18.61)	(10.34 - 17.72)
Namwala	25.44	23.2928
	(19.22 - 31.66)	(19.29 - 27.84)
Siavonga	6.02	7.87172
	(2.38 - 9.66)	(5.06 - 12.04)
Sinazongwe	5.31	7.6365
	(1.85 - 8.77)	(4.82 - 11.9)
Kalabo	13.77	13.6474
	(7.25 - 20.29)	(9.57 - 19.09)
Kaoma	13.32	13.3741
	(8.68 - 17.96)	(10.13 - 17.46)
Lukulu	13.48	10.8464
	(5.86 - 21.10)	(7.24 - 15.95)
Mongu	24.22	22.7861
	(18.87 - 29.57)	(19.19 - 26.83)
Senanga	14.27	13.7774
	(6.45 - 22.09)	(9.35 - 19.84)
Sesheke	16.24	14.7286
	(9.33 - 23.15)	(10.65 - 20.02)
Shang'ombo	8.83	10.7
Shang'ombo	(4.06 - 13.60)	(7.2 - 15.61)
